# Supplementary material for: The evolutionary host switches of Polychromophilus: a multi-gene phylogeny of the bat malaria genus suggests a second invasion of mammals by a haemosporidian parasite
Source: Malar J. 2012 Feb 22;11:53. doi: 10.1186/1475-2875-11-53 (PMC3342143; doi:10.1186/1475-2875-11-53)
Supplement: Additional file 1 — Species name, host and accession numbers of sequences retrieved from GenBank for the phylogenetic reconstructions. This table contains additional host information and the GenBank accession numbers of all genes used for the phylogenetic analyses. Not all gene sequences are available for all species, missing sequences are denoted by '-'. [file 1475-2875-11-53-S1.XLS]

## Sheet: Sheet1
Species name, host and accession numbers of sequences retrieved from GenBank for the phylogenetic reconstructions.
	Species	host	cytb	coI	clpc	asl
	Leucocytozoon
1	Leucocytozoon sp.	Buteo jamaicensis	EU254518	EU254563	EU254609	EU254663
2	Leucocytozoon sp.	Accipiter brevipes	EU254519	EU254564	EU254610	EU254664
3	Leucocytozoon sp.	Buteo lineatus	EU254520	EU254565	EU254611	EU254665
	Plasmodium (mammalian)
4	P. falciparum	Homo sapiens	AY2829721	M76611	X87631	AF033037
5	P. vivax	Homo sapiens	AY598137	AY598123	AF348344	AF262051
6	P. knowlesi	Old World Monkeys	EU880465	AY598141	AF348341	AF262052
7	P. yoelii	Thamnomys rutilans	EU254521	EU254566	EU254612	EU254666
8	P. berghei	Grammomys surdaster	EF011166	EF011199	AF348337	EU254670
9	P. vinckei	G. surdaster	EU254522	EU254567	EU254613	EU254667
10	P. atheruri	Atherurus africanus	EU254524	EU254568	EU254615	EU254669
11	P. chabaudi	T. rutilans	EF011167	EF011200	EU254614	EU254668
	Hepatocystis
12	Hepatocystis sp.	Cynopterus brachyoti	EU254526	EU254569	EU254616	EU254671
13	Hepatocystis sp.	Nanonycteris veldkampii	EU254527	EU254570	EU254617	EU254672
14	Hepatocystis sp.	Nanonycteris veldkampii	EU254528	EU254571	EU254618	EU254673
	Plasmodium (avain and saurian)
15	P. mexicanum	Sceloporus occidentalis	AY099060	EU254572	EU254619	EU254674
16	P. floridense	Anolis oculatus	EU254530	EU254573	EU254620	EU254675
17	P. azurophilum R	A. oculatus	EU254532	EU254575	EU254622	EU254677
18	P. azurophilum W	A. oculatus	EU254533	EU254576	EU254623	EU254678
19	Plasmodium sp.	Ameiva ameiva	EU254537	EU254580	-	EU254684
20	P. giganteum	Agama agama	EU254534	EU254577	EU254624	EU254679
21	Plasmodium sp.	Acridotheres tristis	EU254542	EU254585	EU254636	EU254693
22	P. gallinaceum	Gallus gallus	NC_008288	EU254578	EU254625	EU254680
23	P. relictum	Emberiza hortulana	EF011193	EF011226	EU254627	EU254682
24	P. relictum	Corvus corone	DQ451404	EU254593	EU254645	EU254701
25	Plasmodium sp.	Emberiza hortulana	EF011194	EF011227	EU254628	EU254683
26	Plasmodium sp.	Spizella passerina	EF011176	EF011209	EU254632	EU254688
27	P. relictum	Sialia mexicana	EU254538	EU254581	EU254633	EU254689
28	P. relictum	Zenaida macroura	EU254536	EU254579	EU254626	EU254681
29	Plasmodium sp.	Luscinia svecica	EU254540	EU254583	EU254634	EU254691
30	Plasmodium sp.	Larosterna inca	EU254547	EU254590	EU254641	EU254698
31	Plasmodium sp.	Melospiza melodia	EF011168	EF011201	EU254629	EU254685
32	Plasmodium sp.	Aegolius acadicus	EU254543	EU254586	EU254637	EU254694
33	Plasmodium sp.	Accipiter striatus	EU254539	EU254582	-	EU254690
34	Plasmodium sp.	Ixobrychus minutus	EU254541	EU254584	EU254635	EU254692
35	Plasmodium sp.	Agelaius phoeniceus	EF011171	EF011204	EU254630	EU254686
36	Plasmodium sp.	Seiurus aurocapilla	EF011173	EF011206	EU254631	EU254687
37	Plasmodium sp.	Hylocichla mustelina	EU254544	EU254587	EU254638	EU254695
38	Plasmodium sp.	Turdus migratorius	EU254545	EU254588	EU254639	EU254696
39	Plasmodium sp.	Anthus trivialis	EU254546	EU254589	EU254640	EU254697
40	Plasmodium sp.	Egernia stokesii	EU254531	EU254574	EU254621	EU254676
	Haemoproteus (Parahaemoproteus)
41	H. syrnii	Strix selupto	DQ451424	EU254591	EU254643	EU254700
42	H. turtur	Streptopelia senegalensis	DQ451425	EU254592	EU254644	-
43	H. picae	Picoides pubescens	EU254552	EU254597	EU254650	EU254706
44	Haemoproteus sp.	Bonasa umbellus	EU254555	EU254600	EU254654	EU254709
45	Haemoproteus sp.	Mergus merganser	EU254560	EU254606	EU254660	-
46	Haemoproteus sp.	Bucephala clangula	EU254561	EU254607	EU254661	-
47	H. magnus	Fringilla coelebs	DQ451426	EU254594	EU254647	EU254703
48	H. fringillae	Zonotrichia albicollis	EU254558	EU254604	EU254658	EU254711
49	H. belopolskyi	Sylvia curruca	DQ451408	EU254603	EU254657	EU254710
50	Haemoproteus sp.	Vireo olivaceus	EU254551	EU254596	EU254649	EU254705
51	H. coatneyi	Dendroica coronata	EU254550	EU254595	EU254648	EU254704
52	Haemoproteus sp.	Dendroica caerulescens	EU254562	EU254608	EU254662	-
53	H. passeris	Passer moabiticus	EU254554	EU254599	EU254653	EU254708
54	H. sanguinis	Pycnonotus xanthopygos	DQ451410	EU254598	EU254651	-
55	Haemoproteus sp.	Chamaea fasciata	EU254557	EU254602	EU254656	-
56	Haemoproteus sp.	Dumetella carolinensis	EU254559	EU254605	EU254659	-
57	Haemoproteus sp.	Falco sparverius	EU254556	EU254601	EU254655	-
	Haemoproteus (Haemoproteus)
58	H. columbae	Columba livia	EU254548	FJ168562	EU254642	EU254699
59	H. columbae	Columba livia	EU254549	-	EU254646	EU254702
60	H. columbae	Columba livia	EU254553	-	EU254652	EU254707
	Babesia (Piroplasmida)
	B. bovis	-	GQ214235	AB499088	NC011395	-
	B. gibsoni	-	AB215096	AB499087	-	-
This table contains additional host information and the GenBank accession numbers of all genes used for the phylogenetic analyses.
Not all gene sequences are available for all species, missing sequences are denoted by ‘-’.
